# Supplementary material for: Boto (Inia geoffrensis—Cetacea: Iniidae) aggregations in two provisioning sites in the lower Negro River—Amazonas, Brazil: are they related?
Source: PeerJ. 2019 Apr 17;7:e6692. doi: 10.7717/peerj.6692 (PMC6475133; doi:10.7717/peerj.6692)
Supplement: Table S1 — Information used in the classification of relationships. Note: “ind1” and “ind2” indicate individuals in the pair tested, where “NA” represents animals from Novo Airão, and “AR” from Ariaú; The relatedness index was obtained using KINGROUP and IDENTIX software; and the final conclusion was based on both analyses into the following relationship classes: parent-offspring (PO), full sibs (FS), half sibs (HS), cousins (CO) and unrelated (UN). [file peerj-07-6692-s001.xls]

## Sheet: Planilha1
Supplemental Table 1 – Information used in the classification of relationships. Note: “ind1” and “ind2” indicate individuals in the pair tested, where “NA” represents animals from Novo Airão, and “AR” from Ariaú; The relatedness index was obtained using KINGROUP and IDENTIX software; and the final conclusion was based on both analyses into the following relationship classes: parent-offspring (PO)…
ind1	ind2	r index (KINGROUP)	R index (IDENTIX)	Category r & R
1 (Curumin - NA)	2 (Fefa - NA)	0.4942	0.37	HS
1 (Curumin - NA)	3 (Doidinha - NA)	0.0909	-0.14	UN
1 (Curumin - NA)	64 (Vi - NA)	-0.2216	-0.21	UN
1 (Curumin - NA)	65 (Dani - NA)	-0.2767	-0.27	UN
1 (Curumin - NA)	66 (Rafinha - NA)	-0.0968	-0.06	UN
1 (Curumin - NA)	67 (Eide - NA)	-0.4806	-0.44	UN
1 (Curumin - NA)	68 (Cauã - NA)	-0.0547	-0.01	UN
1 (Curumin - NA)	69 (Lawrence - NA)	-0.5038	-0.53	UN
1 (Curumin - NA)	70 (Ricardo - NA)	0.0933	-0.1	UN
1 (Curumin - NA)	71 (Julia - AR)	-0.2423	-0.23	UN
1 (Curumin - NA)	72 (Panqueca - AR)	0.3227	0.12	CO
1 (Curumin - NA)	73 (Rosa - AR)	-0.2952	-0.2	UN
1 (Curumin - NA)	74 (Curió - AR)	0.0613	0	UN
1 (Curumin - NA)	75 (Sonso - AR)	-0.2143	-0.2	UN
1 (Curumin - NA)	76 (Stress - AR)	-0.2803	-0.27	UN
1 (Curumin - NA)	77 (Sem nome - AR)	-0.3204	-0.17	UN
2 (Fefa - NA)	3 (Doidinha - NA)	0.3267	0.17	CO/HS
2 (Fefa - NA)	64 (Vi - NA)	0.0659	0.13	UN/CO
2 (Fefa - NA)	65 (Dani - NA)	-0.2341	-0.22	UN
2 (Fefa - NA)	66 (Rafinha - NA)	-0.1312	-0.11	UN
2 (Fefa - NA)	67 (Eide - NA)	-0.2271	-0.11	UN
2 (Fefa - NA)	68 (Cauã - NA)	0.0253	0.08	UN
2 (Fefa - NA)	69 (Lawrence - NA)	-0.2637	-0.25	UN
2 (Fefa - NA)	70 (Ricardo - NA)	-0.0543	-0.3	UN
2 (Fefa - NA)	71 (Julia - AR)	-0.1434	-0.12	UN
2 (Fefa - NA)	72 (Panqueca - AR)	0.2541	0.05	UN/CO
2 (Fefa - NA)	73 (Rosa - AR)	-0.1333	0.03	UN
2 (Fefa - NA)	74 (Curió - AR)	0.1707	0.15	CO
2 (Fefa - NA)	75 (Sonso - AR)	-0.2386	-0.23	UN
2 (Fefa - NA)	76 (Stress - AR)	-0.1702	-0.14	UN
2 (Fefa - NA)	77 (Sem nome - AR)	-0.0256	0.27	UN/CO/HS
3 (Doidinha - NA)	64 (Vi - NA)	-0.0159	0.04	UN
3 (Doidinha - NA)	65 (Dani - NA)	-0.2071	-0.19	UN
3 (Doidinha - NA)	66 (Rafinha - NA)	0.1107	0.21	CO/HS
3 (Doidinha - NA)	67 (Eide - NA)	-0.2045	-0.06	UN
3 (Doidinha - NA)	68 (Cauã - NA)	0.071	0.15	UN/CO
3 (Doidinha - NA)	69 (Lawrence - NA)	-0.1747	-0.14	UN
3 (Doidinha - NA)	70 (Ricardo - NA)	0.3211	0.26	HS
3 (Doidinha - NA)	71 (Julia - AR)	-0.1094	-0.08	UN
3 (Doidinha - NA)	72 (Panqueca - AR)	0.0537	-0.23	UN
3 (Doidinha - NA)	73 (Rosa - AR)	-0.3574	-0.3	UN
3 (Doidinha - NA)	74 (Curió - AR)	0.0107	-0.07	UN
3 (Doidinha - NA)	75 (Sonso - AR)	-0.4139	-0.44	UN
3 (Doidinha - NA)	76 (Stress - AR)	-0.3486	-0.35	UN
3 (Doidinha - NA)	77 (Sem nome - AR)	-0.0985	0.17	UN/CO
64 (Vi - NA)	65 (Dani - NA)	0.0112	-0.09	UN
64 (Vi - NA)	66 (Rafinha - NA)	-0.0114	-0.14	UN
64 (Vi - NA)	67 (Eide - NA)	0.2727	0.34	HS
64 (Vi - NA)	68 (Cauã - NA)	0.2352	0.15	CO
64 (Vi - NA)	69 (Lawrence - NA)	-0.3275	-0.45	UN
64 (Vi - NA)	70 (Ricardo - NA)	-0.0684	0.01	UN
64 (Vi - NA)	71 (Julia - AR)	0.0412	-0.06	UN
64 (Vi - NA)	72 (Panqueca - AR)	-0.3047	-0.3	UN
64 (Vi - NA)	73 (Rosa - AR)	-0.2403	-0.27	UN
64 (Vi - NA)	74 (Curió - AR)	-0.204	-0.1	UN
64 (Vi - NA)	75 (Sonso - AR)	-0.0697	-0.18	UN
64 (Vi - NA)	76 (Stress - AR)	-0.2172	-0.34	UN
64 (Vi - NA)	77 (Sem nome - AR)	0.0268	0.16	UN/CO
65 (Dani - NA)	66 (Rafinha - NA)	-0.1538	-0.3	UN
65 (Dani - NA)	67 (Eide - NA)	0.0989	0.13	UN/CO
65 (Dani - NA)	68 (Cauã - NA)	-0.0324	-0.15	UN
65 (Dani - NA)	69 (Lawrence - NA)	-0.2403	-0.35	UN
65 (Dani - NA)	70 (Ricardo - NA)	-0.2454	-0.23	UN
65 (Dani - NA)	71 (Julia - AR)	0.0515	-0.04	UN
65 (Dani - NA)	72 (Panqueca - AR)	-0.2902	-0.29	UN
65 (Dani - NA)	73 (Rosa - AR)	-0.155	-0.16	UN
65 (Dani - NA)	74 (Curió - AR)	-0.2508	-0.15	UN
65 (Dani - NA)	75 (Sonso - AR)	0.0178	-0.08	UN
65 (Dani - NA)	76 (Stress - AR)	-0.2028	-0.32	UN
65 (Dani - NA)	77 (Sem nome - AR)	-0.1454	-0.13	UN
66 (Rafinha - NA)	67 (Eide - NA)	0.1439	0.22	CO
66 (Rafinha - NA)	68 (Cauã - NA)	0.2975	0.2	CO/HS
66 (Rafinha - NA)	69 (Lawrence - NA)	0.0307	-0.08	UN
66 (Rafinha - NA)	70 (Ricardo - NA)	0.3022	0.6	HS/FS
66 (Rafinha - NA)	71 (Julia - AR)	-0.0439	-0.17	UN
66 (Rafinha - NA)	72 (Panqueca - AR)	0.0685	0.17	UN/CO
66 (Rafinha - NA)	73 (Rosa - AR)	-0.18	-0.17	UN
66 (Rafinha - NA)	74 (Curió - AR)	0.017	0.26	UN/CO
66 (Rafinha - NA)	75 (Sonso - AR)	-0.0818	-0.22	UN
66 (Rafinha - NA)	76 (Stress - AR)	-0.0676	-0.2	UN
66 (Rafinha - NA)	77 (Sem nome - AR)	0.1408	0.35	CO/HS
67 (Eide - NA)	68 (Cauã - NA)	-0.0066	0.02	UN
67 (Eide - NA)	69 (Lawrence - NA)	0.0034	0	UN
67 (Eide - NA)	70 (Ricardo - NA)	-0.1333	0.06	UN
67 (Eide - NA)	71 (Julia - AR)	-0.231	-0.26	UN
67 (Eide - NA)	72 (Panqueca - AR)	-0.2705	-0.14	UN
67 (Eide - NA)	73 (Rosa - AR)	0.012	-0.28	UN
67 (Eide - NA)	74 (Curió - AR)	0.0449	-0.05	UN
67 (Eide - NA)	75 (Sonso - AR)	0.0355	0.06	UN
67 (Eide - NA)	76 (Stress - AR)	-0.0743	-0.11	UN
67 (Eide - NA)	77 (Sem nome - AR)	0.3481	0.3	HS
68 (Cauã - NA)	69 (Lawrence - NA)	-0.2047	-0.33	UN
68 (Cauã - NA)	70 (Ricardo - NA)	0.1327	0.32	CO/HS
68 (Cauã - NA)	71 (Julia - AR)	-0.1378	-0.26	UN
68 (Cauã - NA)	72 (Panqueca - AR)	0.098	0.19	UN/CO
68 (Cauã - NA)	73 (Rosa - AR)	-0.193	-0.19	UN
68 (Cauã - NA)	74 (Curió - AR)	-0.1688	-0.02	UN
68 (Cauã - NA)	75 (Sonso - AR)	-0.2439	-0.39	UN
68 (Cauã - NA)	76 (Stress - AR)	0.1245	0.03	UN/CO
68 (Cauã - NA)	77 (Sem nome - AR)	-0.2343	-0.22	UN
69 (Lawrence - NA)	70 (Ricardo - NA)	-0.275	-0.24	UN
69 (Lawrence - NA)	71 (Julia - AR)	0.15	0.08	UN/CO
69 (Lawrence - NA)	72 (Panqueca - AR)	-0.3247	-0.32	UN
69 (Lawrence - NA)	73 (Rosa - AR)	0.0186	0.03	UN
69 (Lawrence - NA)	74 (Curió - AR)	0.0556	0.23	UN/CO
69 (Lawrence - NA)	75 (Sonso - AR)	0.0474	-0.04	UN
69 (Lawrence - NA)	76 (Stress - AR)	0.3014	0.24	CO/HS
69 (Lawrence - NA)	77 (Sem nome - AR)	0.1176	0.22	CO
70 (Ricardo - NA)	71 (Julia - AR)	-0.3964	-0.46	UN
70 (Ricardo - NA)	72 (Panqueca - AR)	0.2472	0.11	CO
70 (Ricardo - NA)	73 (Rosa - AR)	-0.2637	-0.15	UN
70 (Ricardo - NA)	74 (Curió - AR)	-0.0318	-0.09	UN
70 (Ricardo - NA)	75 (Sonso - AR)	-0.3125	-0.33	UN
70 (Ricardo - NA)	76 (Stress - AR)	-0.1815	-0.14	UN
70 (Ricardo - NA)	77 (Sem nome - AR)	-0.1884	0.08	UN
71 (Julia - AR)	72 (Panqueca - AR)	-0.3983	-0.42	UN
71 (Julia - AR)	73 (Rosa - AR)	0.0186	0.06	UN
71 (Julia - AR)	74 (Curió - AR)	0.1111	0.31	CO/HS
71 (Julia - AR)	75 (Sonso - AR)	-0.0259	-0.13	UN
71 (Julia - AR)	76 (Stress - AR)	-0.242	-0.36	UN
71 (Julia - AR)	77 (Sem nome - AR)	0	0.07	UN
72 (Panqueca - AR)	73 (Rosa - AR)	-0.2377	-0.08	UN
72 (Panqueca - AR)	74 (Curió - AR)	0.0269	-0.06	UN
72 (Panqueca - AR)	75 (Sonso - AR)	-0.1435	-0.11	UN
72 (Panqueca - AR)	76 (Stress - AR)	0.2714	0.41	HS
72 (Panqueca - AR)	77 (Sem nome - AR)	-0.3964	-0.28	UN
73 (Rosa - AR)	74 (Curió - AR)	0.2836	0.26	HS
73 (Rosa - AR)	75 (Sonso - AR)	-0.1599	-0.16	UN
73 (Rosa - AR)	76 (Stress - AR)	0.0023	0.01	UN
73 (Rosa - AR)	77 (Sem nome - AR)	0.0086	-0.25	UN
74 (Curió - AR)	75 (Sonso - AR)	-0.198	-0.08	UN
74 (Curió - AR)	76 (Stress - AR)	-0.0737	0.07	UN
74 (Curió - AR)	77 (Sem nome - AR)	0.2817	0.42	HS
75 (Sonso - AR)	76 (Stress - AR)	0.0332	-0.07	UN
75 (Sonso - AR)	77 (Sem nome - AR)	-0.1495	-0.11	UN
76 (Stress - AR)	77 (Sem nome - AR)	-0.0784	-0.04	UN
